# Supplementary material for: Individual mRNA expression profiles reveal the effects of specific microRNAs
Source: Genome Biol. 2008 May 16;9(5):R82. doi: 10.1186/gb-2008-9-5-r82 (PMC2441468; doi:10.1186/gb-2008-9-5-r82)
Supplement: Additional data file 3 — Sources of gene expression data from the NCBI GEO website. [file gb-2008-9-5-r82-S3.xls]

## Sheet: Sheet1
GEO accession	Type	Organism	Tissue
GSM35544	mRNA	Mouse	Brain
GSM35548	mRNA	Mouse	Heart
GSM35549	mRNA	Mouse	Kidney
GSM35550	miRNA	Mouse	Liver
GSM35551	mRNA	Mouse	Lung
GSM35553	mRNA	Mouse	Ovary
GSM35555	mRNA	Mouse	Skeletal Muscle
GSM35559	mRNA	Mouse	Testes
GSM134719	mRNA	Mouse	Brain
GSM80525	mRNA	Mouse	Heart
GSM100334	mRNA	Mouse	Kidney
GSM68926	mRNA	Mouse	Liver
GSM69257	mRNA	Mouse	Lung
GSM120839	mRNA	Mouse	Ovary
GSM31118	mRNA	Mouse	Skeletal Muscle
GSM108547	mRNA	Mouse	Testis
GSM80700	mRNA	Human	Brain
GSM80654	mRNA	Human	Heart
GSM80731	mRNA	Human	Kidney
GSM80728	mRNA	Human	Liver
GSM80707	mRNA	Human	Lung
GSM80757	mRNA	Human	Ovary
GSM80790	mRNA	Human	Skeletal Muscle
GSM80853	mRNA	Human	Testis
GSM143391	mRNA	HepG2 cell line	124 Overexpression 24Hrs
GSM143392	mRNA	HepG2 cell line	124 Overexpression Control 24Hrs
GSM77216	mRNA	Mouse Liver	Antagomir miR-122a
GSM77217	mRNA	Mouse Liver	Antagomir miR-122a control
GSM28531	microRNA	Mouse	Brain
GSM28529	microRNA	Mouse	Heart
GSM28523	microRNA	Mouse	Kidney
GSM28521	microRNA	Mouse	Liver
GSM28525	microRNA	Mouse	Lung
GSM28527	microRNA	Mouse	Ovary
