# Supplementary material for: Individual mRNA expression profiles reveal the effects of specific microRNAs
Source: Genome Biol. 2008 May 16;9(5):R82. doi: 10.1186/gb-2008-9-5-r82 (PMC2441468; doi:10.1186/gb-2008-9-5-r82)
Supplement: Additional data file 4 — The parameters were obtained from the predictions and evidence presented in Table 1. [file gb-2008-9-5-r82-S4.xls]

## Sheet: MCC
		tp	tn	fp	fn	Sum	MCC
	Brain	14	11	6	10	41	0.227077
	Heart	7	23	4	7	41	0.376573
	Kidney	9	16	5	11	41	0.223367		tp = number of true positives
	Liver	5	25	8	3	41	0.325813		tn = number of true negativess
	Lung	8	23	4	6	41	0.441148		fp = number of false positives
	Ovary	2	25	14	0	41	0.283069		fn = number of false negatives
	SM	5	26	10	0	41	0.490653
	Testes	5	26	7	3	41	0.359613
