# Supplementary material for: Individual mRNA expression profiles reveal the effects of specific microRNAs
Source: Genome Biol. 2008 May 16;9(5):R82. doi: 10.1186/gb-2008-9-5-r82 (PMC2441468; doi:10.1186/gb-2008-9-5-r82)
Supplement: Additional data file 9 — miRNAs with significantly low target gene expression determined by miRanda and RNAhybrid. [file gb-2008-9-5-r82-S9.xls]

## Sheet: Miranda
Brain	Heart	Kidney	Liver	Lung	Ovary	SM	Testes
let-7	let-7	let-7	let-7	let-7	let-7	let-7	miR-10
miR-10	miR-1	miR-10	miR-126	miR-10	miR-10	miR-1	miR-151
miR-125	miR-136	miR-135	miR-130	miR-15	miR-125	miR-126	miR-27
miR-126	miR-182	miR-182	miR-148	miR-151	miR-135	miR-135	miR-295
miR-135	miR-190	miR-190	miR-190	miR-188	miR-136	miR-182	miR-297
miR-153	miR-202	miR-202	miR-207	miR-190	miR-143	miR-190	miR-324
miR-190	miR-206	miR-207	miR-222	miR-196	miR-190	miR-196	miR-326
miR-196	miR-29	miR-218	miR-25	miR-203	miR-201	miR-202	miR-350
miR-202	miR-293	miR-222	miR-293	miR-206	miR-202	miR-203	miR-380
miR-204	miR-295	miR-27	miR-340	miR-207	miR-207	miR-206	miR-467
miR-211	miR-297	miR-29	miR-455	miR-218	miR-218	miR-210	miR-496
miR-293	miR-323	miR-293	miR-485	miR-222	miR-222	miR-215	miR-505
miR-294	miR-351	miR-297	miR-669	miR-293	miR-293	miR-293	miR-541
miR-295	miR-378	miR-320	miR-686	miR-297	miR-297	miR-295	miR-551
miR-351	miR-463	miR-378	miR-695	miR-302	miR-324	miR-297	miR-669
miR-374	miR-467	miR-382	miR-717	miR-34	miR-326	miR-302	miR-670
miR-378	miR-547	miR-425		miR-378	miR-34	miR-323	miR-682
miR-380	miR-551	miR-551		miR-382	miR-350	miR-335	miR-695
miR-501	miR-669	miR-669		miR-384	miR-351	miR-350	miR-804
miR-551	miR-670	miR-676		miR-425	miR-362	miR-374	miR-93
miR-669	miR-694	miR-686		miR-470	miR-378	miR-376
miR-670	miR-695	miR-695		miR-494	miR-431	miR-450
miR-694	miR-709	miR-709		miR-551	miR-463	miR-463
miR-695		miR-717		miR-669	miR-470	miR-465
miR-708		miR-93		miR-672	miR-490	miR-467
miR-709				miR-676	miR-547	miR-496
miR-710				miR-695	miR-551	miR-547
miR-720				miR-709	miR-669	miR-551
miR-758				miR-710	miR-670	miR-669
miR-804				miR-804	miR-672	miR-676
miR-805					miR-676	miR-694
miR-98					miR-695	miR-760
miR-297					miR-709	miR-805
					miR-710

## Sheet: RNAHybrid
Brain	Heart	Kidney	Liver	Lung	Ovary	SM	Testes
let-7	miR-151	miR-132	miR-101	miR-127	miR-151	miR-101	miR-101
miR-124	miR-181	miR-135	miR-152	miR-132	miR-152	miR-107	miR-138
miR-128	miR-193	miR-151	miR-207	miR-135	miR-207	miR-206	miR-143
miR-15	miR-202	miR-181	miR-210	miR-15	miR-293	miR-207	miR-15
miR-151	miR-23	miR-210	miR-297	miR-151	miR-297	miR-23	miR-151
miR-152	miR-291	miR-297	miR-328	miR-152	miR-300	miR-297	miR-207
miR-196	miR-294	miR-381	miR-338	miR-210	miR-326	miR-323	miR-23
miR-220	miR-453	miR-453	miR-346	miR-23	miR-351	miR-453	miR-297
miR-23	miR-540	miR-540	miR-466	miR-291	miR-379	miR-466	miR-30
miR-29	miR-683	miR-544	miR-466b-3	miR-293	miR-381	miR-466b-3	miR-301
miR-297	miR-704	miR-551	miR-540	miR-297	miR-382	miR-501	miR-326
miR-382	miR-761	miR-671	miR-671	miR-326	miR-453	miR-540	miR-346
miR-453	miR-801	miR-673	miR-680	miR-378	miR-466	miR-574	miR-453
miR-466	miR-874	miR-687	miR-7	miR-379	miR-470	miR-674	miR-466
miR-511		miR-712	miR-712	miR-382	miR-544	miR-680	miR-466
miR-540		miR-714	miR-714	miR-453	miR-665	miR-7	miR-484
miR-665		miR-761	miR-742	miR-466	miR-671	miR-706	miR-574
miR-669			miR-761	miR-509	miR-674	miR-707	miR-671
miR-672				miR-544	miR-680	miR-801	miR-698
miR-680				miR-574	miR-695	miR-876	miR-712
miR-683				miR-668	miR-712	miR-880	miR-96
miR-691				miR-673	miR-764
miR-706				miR-680	miR-770
miR-707				miR-710	miR-801
miR-720				miR-761	miR-880
miR-770				miR-770
miR-880				miR-880
				miR-98
